# Supplementary material for: Trends in the Prevalence of Hepatitis B Virus, Hepatitis C Virus, and HIV Infections in Iranian Patients with Hereditary Bleeding Disorders
Source: Pathogens. 2023 Apr 4;12(4):555. doi: 10.3390/pathogens12040555 (PMC10141030; doi:10.3390/pathogens12040555)
Supplement: Supplementary file 1 [file pathogens-12-00555-s001.zip]

Archive with 1 entries (1 files):
- pathogens-2228197-supplementary.sav
